# Supplementary material for: On the entry of an emerging arbovirus into host cells: Mayaro virus takes the highway to the cytoplasm through fusion with early endosomes and caveolae-derived vesicles
Source: PeerJ. 2017 Apr 27;5:e3245. doi: 10.7717/peerj.3245 (PMC5410162; doi:10.7717/peerj.3245)
Supplement: Supplemental Information 10 [file peerj-05-3245-s010.zip]

Archive with 1 entries (1 files):
- Fig6_Raw_Data.lsm
